# Supplementary material for: Owned and Unowned Dog Population Estimation, Dog Management and Dog Bites to Inform Rabies Prevention and Response on Lombok Island, Indonesia
Source: PLoS One. 2015 May 1;10(5):e0124092. doi: 10.1371/journal.pone.0124092 (PMC4416720; doi:10.1371/journal.pone.0124092)
Supplement: S1 Dataset — (XLSX) [file pone.0124092.s001.xlsx]

## Sheet: Legend
Variable	Value	Code
District	Mataram	1
	West Lombok	2
Sub district	Cakranegara	1
	Sekotong	2
Village	Cakra Selatan Baru	1
	Sayang - sayang	2
	Cilinaya	3
	Mayura	4
	Saptamarga	5
	Cakra Selatan	6
	Cakra Barat	7
	Cakra Timur	8
	Batu Putih	9
Sub village	Seganteng Kr Monjok	1
	Sayang Daye	2
	Lendang Re	3
	Karang Jasi	4
	Sweta Selatan	5
	Kr. Bungkulan	6
	Kr. Wana sara	7
	Kr. Tageban	8
	Gbg. Panaraga	9
	Kr. Sampalan	10
	Kr. Tulamben	11
	Pamotan	12
	Nusa sari	13
	Labuhan Poh	14
Ethnic	Balinese	1
	Non Balinese	2
Day of visit	1	1
	2	2
Sex	Male	1
	Female	2
	Not seen	3
Age	puppy	1
	young	2
	adult	3
Body size	big	1
	medium	2
	small	3
Fur color	white	1
	black	2
	red	3
	body white; head belang	4
	white with black spots	5
	body white; mouth black	6
	body black; white neck	7
	body black; white abdomen	8
	belang black red	9
	belang black white	10
	belang black brown	11
	belang white red	12
	brown	13
	mixed white and light brown	14
Tail	long	1
	short	2
	no tail	3
Seen again	yes	1
	no	2
	no, because day 2	3

## Sheet: Data
No.	District	Sub district	Village	Sub village	Ethnic	Day of visit	Sex	Age	Body size	Fur color	Tail	Seen again in day 2
1	1	1	3	4	1	1	1	3	1	3	1	1
2	1	1	3	4	1	1	1	3	1	11	1	2
3	1	1	3	4	1	1	1	3	1	1	1	2
4	1	1	3	4	1	1	1	3	2	2	1	2
5	1	1	3	4	1	1	2	3	1	1	1	1
6	1	1	3	4	1	1	1	3	2	3	1	2
7	1	1	3	4	1	1	1	3	1	3	1	2
8	1	1	3	4	1	1	1	3	1	3	1	1
9	1	1	3	4	1	1	1	3	1	3	1	2
10	1	1	3	4	1	1	1	3	1	4	1	2
11	1	1	3	4	1	1	1	2	2	3	1	2
12	1	1	3	4	1	1	1	3	1	9	1	1
13	1	1	3	4	1	1	1	3	1	10	1	1
14	1	1	3	4	1	1	1	3	1	2	1	1
15	1	1	3	4	1	1	1	3	1	3	1	1
16	1	1	3	4	1	1	1	3	1	3	1	2
17	1	1	3	4	1	1	2	2	3	3	1	2
18	1	1	3	4	1	1	1	2	2	3	1	2
19	1	1	3	4	1	2	1	3	1	3	1	3
20	1	1	3	4	1	2	1	3	1	9	1	3
21	1	1	3	4	1	2	1	3	1	11	1	3
22	1	1	3	4	1	2	1	3	1	8	1	3
23	1	1	3	4	1	2	1	3	1	11	1	3
24	1	1	3	4	1	2	3	1	3	11	2	3
25	1	1	3	4	1	2	3	1	3	2	3	3
26	1	1	3	4	1	2	3	1	3	3	3	3
27	1	1	3	4	1	2	3	1	3	13	3	3
28	1	1	3	4	1	2	1	3	1	5	1	3
1	1	1	4	5	1	1	1	3	1	8	1	1
2	1	1	4	5	1	1	1	3	1	13	1	1
3	1	1	4	5	1	1	1	3	1	1	1	1
4	1	1	4	5	1	1	1	3	1	3	1	1
5	1	1	4	5	1	1	1	3	1	13	1	1
6	1	1	4	5	1	1	1	3	1	9	1	1
7	1	1	4	5	1	1	1	3	1	4	1	2
8	1	1	4	5	1	1	1	3	1	3	2	2
9	1	1	4	5	1	1	1	3	1	2	1	1
10	1	1	4	5	1	1	1	3	1	11	1	1
11	1	1	4	5	1	1	1	3	1	6	1	2
12	1	1	4	5	1	1	1	3	1	2	1	1
13	1	1	4	5	1	1	1	2	1	3	1	1
14	1	1	4	5	1	1	1	3	1	4	1	1
15	1	1	4	5	1	1	1	3	1	11	1	1
16	1	1	4	5	1	1	2	3	1	13	1	2
17	1	1	4	5	1	1	3	1	3	2	3	1
18	1	1	4	5	1	1	3	1	3	11	3	1
19	1	1	4	5	1	1	3	1	3	2	3	1
20	1	1	4	5	1	1	1	3	1	4	1	1
21	1	1	4	5	1	1	1	2	2	13	2	2
22	1	1	4	5	1	1	1	3	1	1	1	1
23	1	1	4	5	1	1	2	2	2	14	1	1
24	1	1	4	5	1	1	1	3	1	11	1	1
25	1	1	4	5	1	1	1	3	1	1	1	2
26	1	1	4	5	1	1	1	3	1	3	1	1
27	1	1	4	5	1	1	1	3	1	3	1	2
28	1	1	4	5	1	1	2	2	2	2	1	2
29	1	1	4	5	1	2	1	3	1	8	1	3
30	1	1	4	5	1	2	1	3	1	10	1	3
31	1	1	4	5	1	2	1	3	1	13	1	3
32	1	1	4	5	1	2	1	3	1	7	1	3
33	1	1	4	5	1	2	1	3	1	2	1	3
34	1	1	4	5	1	2	1	2	2	6	2	3
35	1	1	4	5	1	2	2	3	1	1	1	3
36	1	1	4	5	1	2	1	3	1	9	1	3
37	1	1	4	5	1	2	1	3	1	4	1	3
38	1	1	4	5	1	2	1	3	1	14	1	3
39	1	1	4	5	1	2	1	3	1	2	1	3
40	1	1	4	5	1	2	2	3	1	7	1	3
41	1	1	4	5	1	2	1	3	1	4	1	3
42	1	1	4	5	1	2	1	2	2	1	1	3
1	1	1	5	6	1	1	2	3	1	2	2	1
2	1	1	5	6	1	1	1	2	2	3	1	2
3	1	1	5	6	1	1	1	3	1	7	1	2
4	1	1	5	6	1	1	1	3	1	2	1	1
5	1	1	5	6	1	1	2	3	1	3	1	2
6	1	1	5	6	1	1	1	3	1	3	1	1
7	1	1	5	6	1	1	1	3	1	1	1	1
8	1	1	5	6	1	1	1	3	1	1	1	1
9	1	1	5	6	1	1	1	3	1	2	1	1
10	1	1	5	6	1	1	1	3	1	11	1	1
11	1	1	5	6	1	1	2	3	1	1	1	1
12	1	1	5	6	1	1	2	3	1	1	1	1
13	1	1	5	6	1	1	1	3	1	8	1	1
14	1	1	5	6	1	2	1	3	1	11	1	3
15	1	1	5	6	1	2	2	3	1	10	1	3
16	1	1	5	6	1	2	1	3	1	11	1	3
17	1	1	5	6	1	2	1	3	1	2	1	3
18	1	1	5	6	1	2	1	3	1	13	1	3
1	1	1	3	7	1	1	1	3	1	2	1	1
2	1	1	3	7	1	1	1	2	1	2	1	1
3	1	1	3	7	1	1	1	3	1	2	1	2
4	1	1	3	7	1	1	1	3	1	1	1	1
5	1	1	3	7	1	2	2	3	1	1	1	1
6	1	1	3	7	1	2	1	3	2	3	1	2
7	1	1	3	7	1	2	1	3	1	5	1	1
8	1	1	3	7	1	2	1	3	1	12	1	1
9	1	1	3	7	1	2	1	3	2	2	2	1
10	1	1	3	7	1	2	1	3	1	3	1	1
11	1	1	3	7	1	2	1	3	1	13	1	1
12	1	1	3	7	1	2	1	3	1	10	1	1
13	1	1	3	7	1	2	1	3	2	2	1	1
14	1	1	3	7	1	2	1	3	1	6	1	2
15	1	1	3	7	1	2	1	3	1	13	1	3
16	1	1	3	7	1	2	1	3	1	13	1	3
17	1	1	3	7	1	2	1	3	1	6	1	3
18	1	1	3	7	1	2	1	3	1	13	1	3
19	1	1	3	7	1	2	1	3	1	11	1	3
1	1	1	8	11	1	1	1	2	2	3	1	1
2	1	1	8	11	1	1	1	3	1	2	1	1
3	1	1	8	11	1	2	1	3	1	13	1	2
4	1	1	8	11	1	2	1	3	1	10	1	3
1	1	1	1	1	2	1	1	3	2	1	1	1
2	1	1	1	1	2	1	1	3	2	12	1	1
3	1	1	1	1	2	1	1	3	2	11	1	1
4	1	1	1	1	2	1	1	3	1	1	1	2
5	1	1	1	1	2	1	1	3	1	1	1	2
6	1	1	1	1	2	1	1	3	1	1	2	1
7	1	1	1	1	2	1	1	3	1	11	1	1
8	1	1	1	1	2	1	1	3	1	3	2	1
9	1	1	1	1	2	1	2	3	1	3	1	1
10	1	1	1	1	2	1	3	1	3	1	2	1
11	1	1	1	1	2	1	3	1	3	11	2	1
12	1	1	1	1	2	1	3	1	3	3	2	1
13	1	1	1	1	2	1	3	1	3	2	2	1
14	1	1	1	1	2	1	2	3	1	10	1	1
15	1	1	1	1	2	2	1	3	1	11	1	2
16	1	1	1	1	2	2	1	3	1	11	1	2
17	1	1	1	1	2	2	1	3	1	2	1	2
1	1	1	6	8	2	1	1	3	1	3	1	1
2	1	1	6	8	2	1	1	3	1	3	2	2
3	1	1	6	8	2	1	1	3	2	3	2	2
4	1	1	6	8	2	1	1	3	2	3	2	1
5	1	1	6	8	2	1	1	3	2	3	1	2
6	1	1	6	8	2	1	1	3	3	10	1	2
7	1	1	6	8	2	1	1	3	2	4	1	1
8	1	1	6	8	2	1	1	1	3	3	1	2
9	1	1	6	8	2	1	1	3	3	4	1	1
10	1	1	6	8	2	1	1	3	3	1	1	1
11	1	1	6	8	2	1	1	3	3	9	1	2
12	1	1	6	8	2	2	2	3	3	3	1	3
1	1	1	7	10	2	1	2	3	2	13	1	1
2	1	1	7	10	2	1	1	3	1	14	1	1
3	1	1	7	10	2	1	1	3	1	1	1	1
4	1	1	7	10	2	1	1	3	1	14	1	1
5	1	1	7	10	2	1	1	3	1	3	1	1
6	1	1	7	10	2	1	1	3	1	1	1	1
1	2	2	9	14	2	1	1	3	1	3	1	2
2	2	2	9	14	2	1	1	3	1	9	1	1
3	2	2	9	14	2	1	1	3	1	3	1	1
4	2	2	9	14	2	1	1	3	1	1	1	1
5	2	2	9	14	2	1	1	2	2	10	2	1
6	2	2	9	14	2	1	1	3	1	10	1	1
7	2	2	9	14	2	1	1	3	1	1	1	1
8	2	2	9	14	2	1	2	3	1	14	1	1
9	2	2	9	14	2	1	1	3	1	11	1	1
10	2	2	9	14	2	1	1	3	1	9	1	1
11	2	2	9	14	2	1	1	1	3	13	3	1
12	2	2	9	14	2	1	1	1	3	13	3	1
13	2	2	9	14	2	1	2	3	1	1	1	2
14	2	2	9	14	2	1	1	3	1	8	1	2
15	2	2	9	14	2	1	1	3	1	3	1	2
16	2	2	9	14	2	1	1	3	1	3	1	1
17	2	2	9	14	2	1	1	3	1	3	1	1
18	2	2	9	14	2	1	1	2	2	13	2	2
19	2	2	9	14	2	2	1	3	1	1	1	3
20	2	2	9	14	2	2	2	3	1	14	1	3
21	2	2	9	14	2	2	1	3	1	10	1	3
22	2	2	9	14	2	2	1	3	1	12	1	3
23	2	2	9	14	2	2	1	2	2	13	1	3
24	2	2	9	14	2	2	1	3	1	1	1	3
25	2	2	9	14	2	2	1	3	1	2	1	3
26	2	2	9	14	2	2	1	3	1	10	1	3
27	2	2	9	14	2	2	1	3	1	13	1	3
28	2	2	9	14	2	2	3	1	3	3	3	3
29	2	2	9	14	2	2	3	1	3	1	3	3
30	2	2	9	14	2	2	3	1	3	14	3	3
31	2	2	9	14	2	2	3	1	3	10	3	3
32	2	2	9	14	2	2	2	3	1	13	1	3
33	2	2	9	14	2	2	1	3	1	11	1	3
34	2	2	9	14	2	2	1	3	1	1	1	3
35	2	2	9	14	2	2	1	3	1	3	1	3
36	2	2	9	14	2	2	1	3	1	1	1	3
37	2	2	9	14	2	2	1	3	1	11	1	3
38	2	2	9	14	2	2	1	2	1	14	1	3
39	2	2	9	14	2	2	1	3	1	9	1	3
40	2	2	9	14	2	2	1	2	2	8	2	3
